# Supplementary material for: The Parasite Reduction Ratio (PRR) Assay Version 2: Standardized Assessment of Plasmodium falciparum Viability after Antimalarial Treatment In Vitro
Source: Pharmaceuticals (Basel). 2023 Jan 23;16(2):163. doi: 10.3390/ph16020163 (PMC9959027; doi:10.3390/ph16020163)
Supplement: Supplementary file 1 [file pharmaceuticals-16-00163-s001.zip]

Archive with 1 entries (1 files):
- pharmaceuticals-2142041-supplementary.pdf
